# Supplementary material for: Investigation of In Vitro and In Silico Anti-Inflammatory Potential of Carthamus caeruleus L. Root Juice
Source: Int J Mol Sci. 2025 Jun 21;26(13):5965. doi: 10.3390/ijms26135965 (PMC12249700; doi:10.3390/ijms26135965)
Supplement: Supplementary file 1 [file ijms-26-05965-s001.zip]

Archive with 1 entries (1 files):
- ijms-3682948-supplementary.pdf
